# Supplementary material for: Transcatheter Mitral Valve Repair for Failed Surgical Mitral Valve Repair: A Systematic Review and Meta-Analysis
Source: Rev Cardiovasc Med. 2022 Sep 28;23(10):332. doi: 10.31083/j.rcm2310332 (PMC11267326; doi:10.31083/j.rcm2310332)
Supplement: Supplementary file 1 [file 2153-8174-23-10-332-s1.zip]

Archive with 3 entries (2 files):
- 2153-8174-23-10-332-s1/
- 2153-8174-23-10-332-s1/Supplementary figure 1.docx
- 2153-8174-23-10-332-s1/Supplementary figure 2.docx
